# Supplementary material for: Phenotypic and proteomic approaches of the response to iron-limited condition in Staphylococcus lugdunensis
Source: BMC Microbiol. 2020 Oct 28;20:328. doi: 10.1186/s12866-020-02016-x (PMC7594282; doi:10.1186/s12866-020-02016-x)
Supplement: Supplementary file 1 — Additional file 1: Table S1. List of proteins significantly upregulated and downregulated of growing cell (OD of 1) of S. lugdunensis N920143 incubated in BHI with 350 μM DIP compared to grown in BHI. [file 12866_2020_2016_MOESM1_ESM.xlsx]

## Sheet: More abundant
Table S1: List of proteins significantly upregulated and downregulated of growing cell (OD = 1) of S. lugdunensis N920143 incubated in BHI with 350 μM DIP compared to grown in BHI.
Difference BHI+DIP/BHI	Accession	Major functions	Description
8.74733	A0A4Q9WB32_STALU	Iron metabolism and carriers	YSIRK signal domain/LPXTG anchor domain surface protein IsdJ OS=Staphylococcus lugdunensis OX=28035 GN=EQ812
8.18093	A0A4V2KVQ9_STALU	Iron metabolism and carriers	YSIRK-type signal peptide-containing protein IsdG OS=Staphylococcus lugdunensis OX=28035 GN=EQ812
7.40035	A0A133Q4M8_STALU	Protein synthesis	30S ribosomal protein S11 OS=Staphylococcus lugdunensis OX=28035 GN=rpsK PE=3 SV=1
7.31793	A0A133QC67_STALU	Iron metabolism and carriers	Iron-siderophore ABC transporter substrate-binding protein OS=Staphylococcus lugdunensis OX=28035 GN=EQ812
7.0885	A0A4Q9WC25_STALU	Iron metabolism and carriers	Transferrin-binding protein OS=Staphylococcus lugdunensis OX=28035 GN=EQ812
7.06172	A0A4Q9WFJ2_STALU	Iron metabolism and carriers	Siderophore ABC transporter substrate-binding protein OS=Staphylococcus lugdunensis OX=28035 GN=EQ812
6.91776	A0A4Q9WCL2_STALU	ND	Non-ribosomal peptide synthetase OS=Staphylococcus lugdunensis OX=28035 GN=EQ812
6.50409	A0A133QBY0_STALU	Iron metabolism and carriers	Heme oxygenase (staphylobilin-producing) OS=Staphylococcus lugdunensis OX=28035 GN=EQ812
6.12077	A0A4Q9WBZ2_STALU	ND	Cell surface protein OS=Staphylococcus lugdunensis OX=28035 GN=EQ812
5.72178	A0A4Q9WB50_STALU	Iron metabolism and carriers	Heme ABC transporter substrate-binding protein IsdE OS=Staphylococcus lugdunensis OX=28035 GN=isdE PE=4 SV=1
5.68351	A0A4Q9WD81_STALU	Iron metabolism and carriers	(2,3-dihydroxybenzoyl)adenylate synthase OS=Staphylococcus lugdunensis OX=28035 GN=EQ812
5.66717	A0A133Q8H8_STALU	Cell envelope	D-alanyl carrier protein OS=Staphylococcus lugdunensis OX=28035 GN=dltC PE=3 SV=1
4.98527	A0A133QCP2_STALU	Iron metabolism and carriers	Ferrichrome ABC transporter substrate-binding protein OS=Staphylococcus lugdunensis OX=28035 GN=EQ812
4.85081	A0A4V2KVY7_STALU	Iron metabolism and carriers	Uncharacterized protein OS=Staphylococcus lugdunensis OX=28035 GN=EQ812
4.83218	A0A292DHC8_STALU	Iron metabolism and carriers	Heme uptake protein IsdC OS=Staphylococcus lugdunensis OX=28035 GN=isdC PE=4 SV=1
4.60739	A0A4Q9WF46_STALU	Protein transport and binding	ABC transporter ATP-binding protein OS=Staphylococcus lugdunensis OX=28035 GN=EQ812
4.34669	A0A4Q9W9Q7_STALU	Protein transport and binding	ABC transporter ATP-binding protein OS=Staphylococcus lugdunensis OX=28035 GN=EQ812
4.30386	A0A4Q9WCC3_STALU	ND	Methyltransferase OS=Staphylococcus lugdunensis OX=28035 GN=EQ812
4.16455	A0A4V2KVU7_STALU	Protein fate	Lipoate--protein ligase OS=Staphylococcus lugdunensis OX=28035 GN=EQ812
4.1166	A0A4Q9WBJ5_STALU	ND	Choloylglycine hydrolase family protein OS=Staphylococcus lugdunensis OX=28035 GN=EQ812
4.07516	A0A4Q9WEP9_STALU	Copper and nitrogen metabolism	Copper-translocating P-type ATPase OS=Staphylococcus lugdunensis OX=28035 GN=EQ812
3.94981	A0A4Q9WFY5_STALU	Iron metabolism and carriers	Ferrichrome ABC transporter substrate-binding protein OS=Staphylococcus lugdunensis OX=28035 GN=EQ812
3.68055	A0A4Q9WB44_STALU	ND	CHAP domain-containing protein OS=Staphylococcus lugdunensis OX=28035 GN=EQ812
3.62684	A0A292DID0_STALU	Stress response	Peptide methionine sulfoxide reductase MsrA OS=Staphylococcus lugdunensis OX=28035 GN=msrA PE=3 SV=1
3.48516	A0A4Q9WEL0_STALU	Iron metabolism and carriers	Iron citrate ABC transporter substrate-binding protein OS=Staphylococcus lugdunensis OX=28035 GN=EQ812
3.42821	A0A4Q9WD93_STALU	Iron metabolism and carriers	Deferrochelatase/peroxidase OS=Staphylococcus lugdunensis OX=28035 GN=efeB PE=3 SV=1
3.29868	A0A4Q9WCC6_STALU	ND	Polyketide synthetase OS=Staphylococcus lugdunensis OX=28035 GN=EQ812
3.15302	A0A4Q9WCU1_STALU	Protein transport and binding	ABC transporter ATP-binding protein OS=Staphylococcus lugdunensis OX=28035 GN=EQ812
3.05121	A0A4Q9WDG5_STALU	Cell envelope	Aminoacyltransferase OS=Staphylococcus lugdunensis OX=28035 GN=EQ812
2.83537	A0A133Q4Y6_STALU	ND	NAD-dependent deacetylase OS=Staphylococcus lugdunensis OX=28035 GN=EQ812
2.76557	A0A292DJ87_STALU	ND	EfeM/EfeO family lipoprotein OS=Staphylococcus lugdunensis OX=28035 GN=EQ812
2.73703	A0A133Q8I6_STALU	ND	Putative gramicidin S biosynthesis protein GrsT OS=Staphylococcus lugdunensis OX=28035 GN=EQ812
2.56991	A0A4Q9WCV4_STALU	ND	Alanine racemase OS=Staphylococcus lugdunensis OX=28035 GN=EQ812
2.53376	A0A133Q7V7_STALU	ND	NDxxF motif lipoprotein OS=Staphylococcus lugdunensis OX=28035 GN=EQ812
2.45204	A0A4Q9WAX1_STALU	ND	UPF0753 protein EQ812
2.4246	A0A4Q9WCC1_STALU	Protein transport and binding	ABC transporter ATP-binding protein OS=Staphylococcus lugdunensis OX=28035 GN=EQ812
2.42125	A0A133Q7J4_STALU	Protein fate	Signal peptidase I OS=Staphylococcus lugdunensis OX=28035 GN=lepB PE=3 SV=1
2.30603	A0A133Q4Y9_STALU	Protein fate	Lipoate--protein ligase OS=Staphylococcus lugdunensis OX=28035 GN=EQ812
2.14986	A0A133QBY3_STALU	Protein transport and binding	ABC transporter ATP-binding protein OS=Staphylococcus lugdunensis OX=28035 GN=EQ812
2.12958	A0A133Q8M7_STALU	ND	Nitroreductase OS=Staphylococcus lugdunensis OX=28035 GN=EQ812
2.08229	A0A4Q9WD38_STALU	Protein transport and binding	ABC transporter ATP-binding protein OS=Staphylococcus lugdunensis OX=28035 GN=EQ812
2.07631	A0A133QCG0_STALU	ND	Immunodominant antigen B family protein OS=Staphylococcus lugdunensis OX=28035 GN=EQ812
2.05945	A0A4Q9WBG6_STALU	ND	Protein-ADP-ribose hydrolase OS=Staphylococcus lugdunensis OX=28035 GN=EQ812
2.04544	A0A4Q9WD53_STALU	Iron metabolism and carriers	Siderophore biosynthesis protein OS=Staphylococcus lugdunensis OX=28035 GN=EQ812
1.88393	A0A4Q9WCV2_STALU	ND	Alpha/beta hydrolase OS=Staphylococcus lugdunensis OX=28035 GN=EQ812
1.86997	A0A4Q9W9S3_STALU	ND	Alpha/beta hydrolase OS=Staphylococcus lugdunensis OX=28035 GN=EQ812
1.85068	A0A133Q4U0_STALU	Nucleic acids métabolism	Inosine-uridine preferring nucleoside hydrolase OS=Staphylococcus lugdunensis OX=28035 GN=EQ812
1.82304	A0A4Q9W5U9_STALU	Iron metabolism and carriers	Ferrous iron transport protein B OS=Staphylococcus lugdunensis OX=28035 GN=feoB PE=3 SV=1
1.71856	A0A292DGW3_STALU	ND	1,4-dihydroxy-2-naphthoate octaprenyltransferase OS=Staphylococcus lugdunensis OX=28035 GN=menA PE=3 SV=1
1.6514	A0A133Q1D6_STALU	ND	HlyC/CorC family transporter OS=Staphylococcus lugdunensis OX=28035 GN=EQ812
1.58361	A0A4Q9WD67_STALU	ND	MurR/RpiR family transcriptional regulator OS=Staphylococcus lugdunensis OX=28035 GN=EQ812
1.5764	A0A292DGA2_STALU	Cell envelope	Class A beta-lactamase-related serine hydrolase OS=Staphylococcus lugdunensis OX=28035 GN=EQ812
1.55297	A0A4Q9WCD4_STALU	ND	NupC/NupG family nucleoside CNT transporter OS=Staphylococcus lugdunensis OX=28035 GN=EQ812
1.51551	A0A4Q9W865_STALU	ND	ATP-grasp domain-containing protein OS=Staphylococcus lugdunensis OX=28035 GN=EQ812
1.50063	A0A133Q752_STALU	ND	YtxH domain-containing protein OS=Staphylococcus lugdunensis OX=28035 GN=EQ812
1.46421	A0A133Q3I3_STALU	ND	UPF0291 protein EQ812
1.3634	A0A292DHP7_STALU	Protein transport and binding	ATP-binding cassette domain-containing protein OS=Staphylococcus lugdunensis OX=28035 GN=EQ812
1.35323	A0A133Q1F7_STALU	Cell envelope	Undecaprenyl-diphosphatase OS=Staphylococcus lugdunensis OX=28035 GN=uppP PE=3 SV=1
1.33473	A0A4Q9WAT9_STALU	Protein fate	Zinc metalloprotease OS=Staphylococcus lugdunensis OX=28035 GN=rseP PE=3 SV=1
1.2984	A0A133QB02_STALU	ND	Aromatic acid exporter family protein OS=Staphylococcus lugdunensis OX=28035 GN=EQ812
1.28593	A0A133Q8P1_STALU	ND	Cystatin-like fold lipoprotein OS=Staphylococcus lugdunensis OX=28035 GN=EQ812
1.28387	A0A133Q5Z7_STALU	Protein transport and binding	Glycine betaine/carnitine/choline-binding protein OS=Staphylococcus lugdunensis OX=28035 GN=EQ812
1.26309	A0A4Q9WDH5_STALU	Protein transport and binding	Sodium:proton antiporter OS=Staphylococcus lugdunensis OX=28035 GN=EQ812
1.22673	A0A4Q9WGZ2_STALU	ND	Esterase family protein OS=Staphylococcus lugdunensis OX=28035 GN=EQ812
1.2225	A0A133QCH5_STALU	Protein transport and binding	ABC transporter ATP-binding protein OS=Staphylococcus lugdunensis OX=28035 GN=EQ812
1.22111	A0A4Q9WBJ7_STALU	ND	UPF0176 protein EQ812
1.20111	A0A292DIX8_STALU	Protein transport and binding	L-lactate permease OS=Staphylococcus lugdunensis OX=28035 GN=EQ812
1.15825	A0A133Q4T7_STALU	Energy métabolism	Acyl-CoA dehydrogenase OS=Staphylococcus lugdunensis OX=28035 GN=EQ812
1.14734	A0A292DF20_STALU	Cell envelope	Autolysin OS=Staphylococcus lugdunensis OX=28035 GN=EQ812
1.14559	A0A292DFN3_STALU	Protein fate	Serine protease OS=Staphylococcus lugdunensis OX=28035 GN=EQ812
1.14162	A0A292DL31_STALU	Cell envelope	Cardiolipin synthase OS=Staphylococcus lugdunensis OX=28035 GN=cls PE=3 SV=1
1.14085	A0A4Q9WA82_STALU	Transcription	Helix-turn-helix domain-containing protein OS=Staphylococcus lugdunensis OX=28035 GN=EQ812
1.13037	A0A4Q9WBL0_STALU	ND	DUF5067 domain-containing protein OS=Staphylococcus lugdunensis OX=28035 GN=EQ812
1.10833	A0A133Q782_STALU	Stress response	Cell wall metabolism sensor histidine kinase WalK OS=Staphylococcus lugdunensis OX=28035 GN=walK PE=4 SV=1
1.10713	A0A4Q9WC89_STALU	ND	Uncharacterized protein OS=Staphylococcus lugdunensis OX=28035 GN=EQ812
1.10551	A0A292DGV7_STALU	Protein synthesis	Peptidyl-tRNA hydrolase OS=Staphylococcus lugdunensis OX=28035 GN=pth PE=3 SV=1
1.1013	A0A133Q825_STALU	Cell cycle	Probable cell division protein WhiA OS=Staphylococcus lugdunensis OX=28035 GN=whiA PE=3 SV=1
1.08748	A0A292DJ38_STALU	Protein transport and binding	ABC transporter permease OS=Staphylococcus lugdunensis OX=28035 GN=EQ812
1.08485	A0A4Q9WDH8_STALU	Protein transport and binding	Transporter substrate-binding domain-containing protein OS=Staphylococcus lugdunensis OX=28035 GN=EQ812
1.07976	A0A133Q642_STALU	Protein transport and binding	Phosphate/phosphite/phosphonate ABC transporter substrate-binding protein OS=Staphylococcus lugdunensis OX=28035 GN=phnD PE=4 SV=1
1.05604	A0A4Q9WBB2_STALU	ND	Uncharacterized protein OS=Staphylococcus lugdunensis OX=28035 GN=EQ812
1.03416	A0A292DKD0_STALU	ND	RluA family pseudouridine synthase OS=Staphylococcus lugdunensis OX=28035 GN=EQ812
1.02954	A0A292DCS0_STALU	Stress response	PDZ domain-containing protein OS=Staphylococcus lugdunensis OX=28035 GN=EQ812
1.02776	A0A4Q9WC32_STALU	Cell envelope	Glutamate racemase OS=Staphylococcus lugdunensis OX=28035 GN=racE PE=3 SV=1
1.01981	A0A4Q9WAA5_STALU	ND	TelA-like protein OS=Staphylococcus lugdunensis OX=28035 GN=EQ812
1.01112	A0A292DIL3_STALU	Protein transport and binding	ABC transporter ATP-binding protein OS=Staphylococcus lugdunensis OX=28035 GN=EQ812
0.989977	A0A292DI23_STALU	ND	CPBP family intramembrane metalloprotease OS=Staphylococcus lugdunensis OX=28035 GN=EQ812
0.982328	A0A133Q8J0_STALU	ND	DUF4064 domain-containing protein OS=Staphylococcus lugdunensis OX=28035 GN=EQ812
0.980799	A0A4V2KVM6_STALU	Protein transport and binding	Amino acid permease OS=Staphylococcus lugdunensis OX=28035 GN=EQ812
0.978313	A0A4Q9WAA0_STALU	ND	Alpha/beta hydrolase OS=Staphylococcus lugdunensis OX=28035 GN=EQ812
0.973677	A0A133Q182_STALU	Cell envelope	D-alanyl-D-alanine carboxypeptidase OS=Staphylococcus lugdunensis OX=28035 GN=EQ812
0.973233	A0A292DIC0_STALU	Protein transport and binding	L-lactate permease OS=Staphylococcus lugdunensis OX=28035 GN=EQ812
0.961116	A0A4Q9WBG7_STALU	Protein transport and binding	L-cystine transporter OS=Staphylococcus lugdunensis OX=28035 GN=EQ812
0.959707	A0A133QBN7_STALU	Protein transport and binding	Membrane protein insertase YidC OS=Staphylococcus lugdunensis OX=28035 GN=yidC PE=3 SV=1
0.95637	A0A4Q9W9I0_STALU	Protein fate	Peptidylprolyl isomerase OS=Staphylococcus lugdunensis OX=28035 GN=EQ812
0.954887	A0A4Q9WDG9_STALU	ND	Uncharacterized protein OS=Staphylococcus lugdunensis OX=28035 GN=EQ812
0.952125	A0A4Q9WA22_STALU	Protein transport and binding	Amino acid permease OS=Staphylococcus lugdunensis OX=28035 GN=EQ812
0.947426	A0A4Q9WAJ9_STALU	Cell envelope	Aminoacyltransferase OS=Staphylococcus lugdunensis OX=28035 GN=EQ812
0.943839	A0A133Q0S2_STALU	Protein transport and binding	ABC transporter substrate-binding protein OS=Staphylococcus lugdunensis OX=28035 GN=EQ812
0.94213	A0A292DFM4_STALU	Cell envelope	Cardiolipin synthase OS=Staphylococcus lugdunensis OX=28035 GN=cls PE=3 SV=1
0.935719	A0A4Q9W9D3_STALU	Protein transport and binding	NupC/NupG family nucleoside CNT transporter OS=Staphylococcus lugdunensis OX=28035 GN=EQ812
0.922852	A0A4Q9WBM5_STALU	Protein synthesis	Ribosome maturation factor RimM OS=Staphylococcus lugdunensis OX=28035 GN=rimM PE=3 SV=1
0.920914	A0A292DHC6_STALU	ND	DUF1934 family protein OS=Staphylococcus lugdunensis OX=28035 GN=EQ812
0.913344	A0A133Q039_STALU	Protein transport and binding	ABC transporter ATP-binding protein OS=Staphylococcus lugdunensis OX=28035 GN=EQ812
0.913145	A0A4V2KV99_STALU	ND	Uncharacterized protein OS=Staphylococcus lugdunensis OX=28035 GN=EQ812
0.90121	A0A133QA49_STALU	ND	SCP-like extracellular protein OS=Staphylococcus lugdunensis OX=28035 GN=EQ812
0.889423	A0A133Q0E0_STALU	Cell envelope	Capsular polysaccharide type 8 biosynthesis protein cap8A OS=Staphylococcus lugdunensis OX=28035 GN=EQ812
0.888008	A0A4Q9W9R7_STALU	ND	Uncharacterized protein OS=Staphylococcus lugdunensis OX=28035 GN=EQ812
0.864854	A0A133QB15_STALU	Protein transport and binding	ABC transporter ATP-binding protein OS=Staphylococcus lugdunensis OX=28035 GN=EQ812
0.85692	A0A4Q9W879_STALU	Protein transport and binding	Multifunctional fusion protein OS=Staphylococcus lugdunensis OX=28035 GN=secF PE=3 SV=1
0.852337	A0A292DDU1_STALU	Protein transport and binding	ABC transporter ATP-binding protein OS=Staphylococcus lugdunensis OX=28035 GN=EQ812
0.846339	A0A292DKM6_STALU	Transcription	MarR family transcriptional regulator OS=Staphylococcus lugdunensis OX=28035 GN=EQ812
0.837132	A0A4Q9W995_STALU	Iron metabolism and carriers	Ferrochelatase OS=Staphylococcus lugdunensis OX=28035 GN=hemH PE=3 SV=1
0.833961	A0A133QCT6_STALU	Protein transport and binding	ABC transporter permease OS=Staphylococcus lugdunensis OX=28035 GN=EQ812
0.831789	A0A133Q5E1_STALU	ND	DUF3139 domain-containing protein OS=Staphylococcus lugdunensis OX=28035 GN=EQ812
0.821284	A0A133Q289_STALU	ND	UPF0365 protein EQ812
0.810197	A0A133Q025_STALU	ND	DUF969 domain-containing protein OS=Staphylococcus lugdunensis OX=28035 GN=EQ812
0.803951	A0A4Q9WDJ2_STALU	ND	Uncharacterized protein OS=Staphylococcus lugdunensis OX=28035 GN=EQ812
0.798059	A0A4Q9WEZ8_STALU	ND	Glycosyltransferase family 4 protein OS=Staphylococcus lugdunensis OX=28035 GN=EQ812
0.797063	A0A4Q9WBC8_STALU	Stress response	HAMP domain-containing protein OS=Staphylococcus lugdunensis OX=28035 GN=EQ812
0.791342	A0A292DFM0_STALU	Nucleic acids métabolism	3-hexulose-6-phosphate synthase OS=Staphylococcus lugdunensis OX=28035 GN=hxlA PE=4 SV=1
0.789419	A0A4V2KVT3_STALU	ND	Stk1 family PASTA domain-containing Ser/Thr kinase OS=Staphylococcus lugdunensis OX=28035 GN=pknB PE=4 SV=1
0.768758	A0A4V2KW09_STALU	Nucleic acids métabolism	Dihydroorotate dehydrogenase (quinone) OS=Staphylococcus lugdunensis OX=28035 GN=EQ812
0.764327	A0A4Q9WAB5_STALU	Amino acids metabolism	Diaminopimelate decarboxylase OS=Staphylococcus lugdunensis OX=28035 GN=lysA PE=3 SV=1
0.754026	A0A292DGF6_STALU	Protein transport and binding	ABC transporter ATP-binding protein OS=Staphylococcus lugdunensis OX=28035 GN=EQ812
0.74481	A0A4Q9WA45_STALU	ND	NERD domain-containing protein OS=Staphylococcus lugdunensis OX=28035 GN=EQ812
0.741699	A0A133PZX1_STALU	Protein synthesis	50S ribosomal protein L7/L12 OS=Staphylococcus lugdunensis OX=28035 GN=rplL PE=3 SV=1
0.735357	A0A292DJP6_STALU	Stress response	Alkaline shock response membrane anchor protein AmaP OS=Staphylococcus lugdunensis OX=28035 GN=amaP PE=4 SV=1
0.724497	A0A133QB32_STALU	ND	CamS family sex pheromone protein OS=Staphylococcus lugdunensis OX=28035 GN=EQ812
0.719571	A0A4Q9W6L0_STALU	ND	Aldehyde dehydrogenase family protein OS=Staphylococcus lugdunensis OX=28035 GN=EQ812
0.718962	A0A4Q9WCZ4_STALU	Energy métabolism	PTS glucose transporter subunit IICBA OS=Staphylococcus lugdunensis OX=28035 GN=EQ812
0.717957	A0A292DI24_STALU	ND	YycH domain-containing protein OS=Staphylococcus lugdunensis OX=28035 GN=EQ812
0.708793	A0A4Q9WEZ1_STALU	Cell envelope	Membrane-associated protein OS=Staphylococcus lugdunensis OX=28035 GN=EQ812
0.700132	A0A4V2KVN8_STALU	ND	Demethylmenaquinone methyltransferase OS=Staphylococcus lugdunensis OX=28035 GN=menG PE=3 SV=1
0.689656	A0A133PZS6_STALU	ND	Cof-like hydrolase OS=Staphylococcus lugdunensis OX=28035 GN=EQ812
0.682138	A0A133PZK4_STALU	Protein fate	ATP-dependent zinc metalloprotease FtsH OS=Staphylococcus lugdunensis OX=28035 GN=ftsH PE=3 SV=1
0.676497	A0A133Q5C9_STALU	ND	Uncharacterized protein OS=Staphylococcus lugdunensis OX=28035 GN=EQ812
0.676071	A0A133QBK8_STALU	ND	DUF2529 family protein OS=Staphylococcus lugdunensis OX=28035 GN=EQ812
0.675755	A0A133Q0N6_STALU	ND	Manganese ABC transporter substrate-binding lipoprotein OS=Staphylococcus lugdunensis OX=28035 GN=EQ812
0.651275	A0A133Q6P3_STALU	Energy métabolism	Probable malate:quinone oxidoreductase OS=Staphylococcus lugdunensis OX=28035 GN=mqo PE=3 SV=1
0.646954	A0A4Q9WAZ4_STALU	ND	YycI domain-containing protein OS=Staphylococcus lugdunensis OX=28035 GN=EQ812
0.638069	A0A133Q840_STALU	Energy métabolism	Gluconeogenesis factor OS=Staphylococcus lugdunensis OX=28035 GN=EQ812
0.636754	A0A133QBF4_STALU	ND	NERD domain-containing protein OS=Staphylococcus lugdunensis OX=28035 GN=EQ812
0.630688	A0A4Q9W9H3_STALU	ND	YihY/virulence factor BrkB family protein OS=Staphylococcus lugdunensis OX=28035 GN=EQ812
0.630311	A0A4Q9W8X4_STALU	ND	Rhomboid family intramembrane serine protease OS=Staphylococcus lugdunensis OX=28035 GN=EQ812
0.629002	A0A133Q4Q2_STALU	Protein synthesis	30S ribosomal protein S3 OS=Staphylococcus lugdunensis OX=28035 GN=rpsC PE=3 SV=1
0.625116	A0A4Q9WCD8_STALU	ND	Cystatin-like fold lipoprotein OS=Staphylococcus lugdunensis OX=28035 GN=EQ812
0.620958	A0A133Q7F5_STALU	ND	Cyclic-di-AMP phosphodiesterase OS=Staphylococcus lugdunensis OX=28035 GN=EQ812
0.616343	A0A4Q9W8S5_STALU	Iron metabolism and carriers	Glutamate-1-semialdehyde 2,1-aminomutase OS=Staphylococcus lugdunensis OX=28035 GN=hemL PE=3 SV=1
0.614265	A0A4Q9W9I1_STALU	ND	Mur ligase family protein OS=Staphylococcus lugdunensis OX=28035 GN=EQ812
0.608852	A0A4Q9W6F2_STALU	ND	Uncharacterized protein OS=Staphylococcus lugdunensis OX=28035 GN=EQ812
0.608525	A0A133Q453_STALU	ND	DUF4097 domain-containing protein OS=Staphylococcus lugdunensis OX=28035 GN=EQ812
0.604118	A0A133QBI3_STALU	ND	Lytic transglycosylase OS=Staphylococcus lugdunensis OX=28035 GN=EQ812
0.599518	A0A292DGK6_STALU	ND	Bifunctional protein PyrR OS=Staphylococcus lugdunensis OX=28035 GN=pyrR PE=3 SV=1
0.592785	A0A4Q9W8R3_STALU	Cell envelope	Monofunctional glycosyltransferase OS=Staphylococcus lugdunensis OX=28035 GN=mgt PE=3 SV=1
0.59199	A0A4Q9WBZ6_STALU	Nucleic acids métabolism	DNA repair protein Rad50 OS=Staphylococcus lugdunensis OX=28035 GN=EQ812
0.58577	A0A133Q265_STALU	Cell envelope	Penicillin-binding protein 2 OS=Staphylococcus lugdunensis OX=28035 GN=EQ812
0.585446	A0A292DGZ2_STALU	Protein transport and binding	Magnesium transporter MgtE OS=Staphylococcus lugdunensis OX=28035 GN=mgtE PE=3 SV=1
0.585369	A0A292DG74_STALU	ND	LytR family transcriptional regulator OS=Staphylococcus lugdunensis OX=28035 GN=EQ812
0.582291	A0A133Q9Q4_STALU	ND	YbbR-like domain-containing protein OS=Staphylococcus lugdunensis OX=28035 GN=EQ812
0.580978	A0A4Q9WBU3_STALU	Replication and repair	DNA translocase FtsK OS=Staphylococcus lugdunensis OX=28035 GN=EQ812
0.575975	A0A4Q9WDP5_STALU	ND	DUF4064 domain-containing protein OS=Staphylococcus lugdunensis OX=28035 GN=EQ812
0.572885	A0A4Q9WBQ7_STALU	Energy métabolism	Acetyl-coenzyme A carboxylase carboxyl transferase subunit alpha OS=Staphylococcus lugdunensis OX=28035 GN=accA PE=3 SV=1
0.571645	A0A292DCS9_STALU	Cell cycle	Septation ring formation regulator EzrA OS=Staphylococcus lugdunensis OX=28035 GN=ezrA PE=3 SV=1
0.571547	A0A4Q9WCC4_STALU	ND	LLM class flavin-dependent oxidoreductase OS=Staphylococcus lugdunensis OX=28035 GN=EQ812
0.570214	A0A133Q2H3_STALU	Protein synthesis	50S ribosomal protein L27 OS=Staphylococcus lugdunensis OX=28035 GN=rpmA PE=3 SV=1
0.568767	A0A4Q9WG13_STALU	ND	Uncharacterized protein OS=Staphylococcus lugdunensis OX=28035 GN=EQ812
0.568122	A0A133Q8J4_STALU	ND	Lipoprotein OS=Staphylococcus lugdunensis OX=28035 GN=EQ812
0.543727	A0A292DDZ4_STALU	Cell cycle	Cell shape-determining protein MreC OS=Staphylococcus lugdunensis OX=28035 GN=mreC PE=3 SV=1
0.520823	A0A4V2KVT2_STALU	ND	Putative cysteine ligase BshC OS=Staphylococcus lugdunensis OX=28035 GN=bshC PE=3 SV=1
0.517322	A0A292DG53_STALU	Protein transport and binding	Alanine:cation symporter family protein OS=Staphylococcus lugdunensis OX=28035 GN=EQ812
0.516967	A0A4Q9W763_STALU	Energy métabolism	ROK family glucokinase OS=Staphylococcus lugdunensis OX=28035 GN=EQ812
0.516763	A0A133QBN6_STALU	Energy métabolism	ATP synthase subunit b OS=Staphylococcus lugdunensis OX=28035 GN=atpF PE=3 SV=1
0.511319	A0A4Q9WDM0_STALU	Transcription	LysR family transcriptional regulator OS=Staphylococcus lugdunensis OX=28035 GN=EQ812
0.506703	A0A4Q9WC73_STALU	Nucleic acids métabolism	Oligoendopeptidase F OS=Staphylococcus lugdunensis OX=28035 GN=pepF PE=3 SV=1
0.499825	A0A133Q7P1_STALU	Protein synthesis	30S ribosomal protein S6 OS=Staphylococcus lugdunensis OX=28035 GN=rpsF PE=3 SV=1
0.497812	A0A4V2KVX6_STALU	Protein fate	NAD-dependent protein deacetylase OS=Staphylococcus lugdunensis OX=28035 GN=cobB PE=3 SV=1
0.497429	A0A4Q9WBX7_STALU	Energy métabolism	Pyruvate carboxylase OS=Staphylococcus lugdunensis OX=28035 GN=EQ812
0.485523	A0A292DK36_STALU	Copper and nitrogen metabolism	Transporter substrate-binding domain-containing protein OS=Staphylococcus lugdunensis OX=28035 GN=EQ812
0.484096	A0A292DEE6_STALU	Protein synthesis	30S ribosomal protein S21 OS=Staphylococcus lugdunensis OX=28035 GN=rpsU PE=3 SV=1
0.483607	A0A292DF26_STALU	Cell envelope	Phosphate acyltransferase OS=Staphylococcus lugdunensis OX=28035 GN=plsX PE=3 SV=1
0.481417	A0A133Q8C1_STALU	Amino acids metabolism	Argininosuccinate synthase OS=Staphylococcus lugdunensis OX=28035 GN=argG PE=3 SV=1
0.48094	A0A292DH45_STALU	ND	Sugar transferase OS=Staphylococcus lugdunensis OX=28035 GN=EQ812
0.479439	A0A292DI13_STALU	ND	Deoxynucleoside kinase OS=Staphylococcus lugdunensis OX=28035 GN=EQ812
0.473165	A0A4Q9WC37_STALU	ND	Uncharacterized protein OS=Staphylococcus lugdunensis OX=28035 GN=EQ812
0.468742	A0A292DDZ2_STALU	Nucleic acids métabolism	Pseudouridine synthase OS=Staphylococcus lugdunensis OX=28035 GN=EQ812
0.468074	A0A4Q9W950_STALU	ND	HAD family hydrolase OS=Staphylococcus lugdunensis OX=28035 GN=EQ812
0.465276	A0A4Q9WE49_STALU	ND	Alpha/beta hydrolase OS=Staphylococcus lugdunensis OX=28035 GN=EQ812
0.462821	A0A133Q8G1_STALU	Cell envelope	D-alanine--D-alanyl carrier protein ligase OS=Staphylococcus lugdunensis OX=28035 GN=dltA PE=3 SV=1
0.462203	A0A4Q9WEF1_STALU	ND	Aldehyde dehydrogenase family protein OS=Staphylococcus lugdunensis OX=28035 GN=EQ812
0.4578	A0A4Q9WDK2_STALU	Cell envelope	Teichoic acid biosynthesis protein F OS=Staphylococcus lugdunensis OX=28035 GN=EQ812
0.455642	A0A133Q4P3_STALU	Protein synthesis	50S ribosomal protein L18 OS=Staphylococcus lugdunensis OX=28035 GN=rplR PE=3 SV=1
0.453068	A0A133Q8L0_STALU	Amino acids metabolism	3-dehydroquinate dehydratase OS=Staphylococcus lugdunensis OX=28035 GN=aroD PE=3 SV=1
0.450282	A0A133PZX0_STALU	Protein synthesis	50S ribosomal protein L11 OS=Staphylococcus lugdunensis OX=28035 GN=rplK PE=3 SV=1
0.447109	A0A4Q9WC79_STALU	Protein synthesis	Peptide deformylase OS=Staphylococcus lugdunensis OX=28035 GN=def PE=3 SV=1
0.425215	A0A292DFC9_STALU	Protein transport and binding	ABC transporter ATP-binding protein OS=Staphylococcus lugdunensis OX=28035 GN=EQ812
0.418441	A0A292DF98_STALU	Replication and repair	Helicase DnaB OS=Staphylococcus lugdunensis OX=28035 GN=EQ812
0.417992	A0A133Q2M4_STALU	ND	1-acyl-sn-glycerol-3-phosphate acyltransferase OS=Staphylococcus lugdunensis OX=28035 GN=EQ812
0.411187	A0A292DFU1_STALU	ND	Heptaprenyl pyrophosphate synthase subunit A OS=Staphylococcus lugdunensis OX=28035 GN=EQ812
0.40527	A0A133Q374_STALU	Cell envelope	Aminoacyltransferase OS=Staphylococcus lugdunensis OX=28035 GN=EQ812
0.39241	A0A4Q9WDY1_STALU	Protein transport and binding	Efflux RND transporter permease subunit OS=Staphylococcus lugdunensis OX=28035 GN=EQ812
0.388118	A0A133Q8B5_STALU	Energy métabolism	(S)-acetoin forming diacetyl reductase OS=Staphylococcus lugdunensis OX=28035 GN=EQ812
0.383949	A0A292DHF3_STALU	ND	Alpha/beta fold hydrolase OS=Staphylococcus lugdunensis OX=28035 GN=EQ812
0.367664	A0A133QA03_STALU	Protein synthesis	30S ribosomal protein S16 OS=Staphylococcus lugdunensis OX=28035 GN=rpsP PE=3 SV=1
0.358892	A0A292DEW5_STALU	Nucleic acids métabolism	Ribonuclease Y OS=Staphylococcus lugdunensis OX=28035 GN=rny PE=3 SV=1
0.354396	A0A4Q9WA20_STALU	ND	Putative competence-damage inducible protein OS=Staphylococcus lugdunensis OX=28035 GN=cinA PE=3 SV=1
0.351508	A0A4Q9WAS4_STALU	Replication and repair	DNA translocase FtsK OS=Staphylococcus lugdunensis OX=28035 GN=EQ812
0.348521	A0A4Q9WB74_STALU	Transcription	Conserved virulence factor B OS=Staphylococcus lugdunensis OX=28035 GN=EQ812
0.344763	A0A292DLF6_STALU	Protein synthesis	Aspartyl/glutamyl-tRNA(Asn/Gln) amidotransferase subunit C OS=Staphylococcus lugdunensis OX=28035 GN=gatC PE=3 SV=1
0.343498	A0A133Q389_STALU	ND	SDR family oxidoreductase OS=Staphylococcus lugdunensis OX=28035 GN=EQ812
0.338205	A0A4Q9WA04_STALU	Nucleic acids métabolism	DNA repair exonuclease OS=Staphylococcus lugdunensis OX=28035 GN=EQ812
0.317951	A0A292DIB4_STALU	ND	3-hydroxy-3-methylglutaryl coenzyme A reductase OS=Staphylococcus lugdunensis OX=28035 GN=EQ812
0.317804	A0A292DGD7_STALU	ND	DUF47 domain-containing protein OS=Staphylococcus lugdunensis OX=28035 GN=EQ812
0.311499	A0A292DHQ3_STALU	ND	Cytokinin riboside 5-monophosphate phosphoribohydrolase OS=Staphylococcus lugdunensis OX=28035 GN=EQ812
0.303907	A0A292DGP5_STALU	Nucleic acids métabolism	Deoxynucleoside kinase OS=Staphylococcus lugdunensis OX=28035 GN=EQ812
0.276202	A0A4Q9WAQ0_STALU	ND	NADPH-dependent oxidoreductase OS=Staphylococcus lugdunensis OX=28035 GN=EQ812
0.272211	A0A4Q9WEH8_STALU	ND	Hydroxymethylglutaryl-CoA synthase OS=Staphylococcus lugdunensis OX=28035 GN=EQ812
0.271813	A0A133Q0Q1_STALU	Cell envelope	Glycerol-3-phosphate cytidylyltransferase OS=Staphylococcus lugdunensis OX=28035 GN=tagD PE=4 SV=1
0.2551	A0A133Q5J5_STALU	Energy métabolism	2,3-bisphosphoglycerate-dependent phosphoglycerate mutase OS=Staphylococcus lugdunensis OX=28035 GN=gpmA PE=3 SV=1
0.200899	A0A292DJJ4_STALU	Nucleic acids métabolism	CTP synthase OS=Staphylococcus lugdunensis OX=28035 GN=pyrG PE=3 SV=1
0.193506	A0A292DGM2_STALU	Protein synthesis	Methionyl-tRNA formyltransferase OS=Staphylococcus lugdunensis OX=28035 GN=fmt PE=3 SV=1
0.184177	A0A133Q2B2_STALU	Nucleic acids métabolism	Uridine kinase OS=Staphylococcus lugdunensis OX=28035 GN=udk PE=3 SV=1
	Corresponding genes selected	Major functions mentioned into the manuscript	Enzymes mentioned into the manuscript
	for transcriptomic analysis

## Sheet: Less abundant
Table S1: List of proteins significantly upregulated and downregulated of growing cell (OD = 1) of S. lugdunensis N920143 incubated in BHI with 350 μM DIP compared to grown in BHI.
Difference BHI+DIP/BHI	Accession	Major functions	Description
-0.10215	A0A133Q8S2_STALU	Nucleic acids métabolism	Phosphoribosylaminoimidazole-succinocarboxamide synthase OS=Staphylococcus lugdunensis OX=28035 GN=purC PE=3 SV=1
-0.118758	A0A292DK72_STALU	ND	NH(3)-dependent NAD(+) synthetase OS=Staphylococcus lugdunensis OX=28035 GN=nadE PE=3 SV=1
-0.143412	A0A4Q9W8Y3_STALU	ND	GTP cyclohydrolase 1 type 2 homolog OS=Staphylococcus lugdunensis OX=28035 GN=EQ812
-0.147329	A0A4Q9WCE3_STALU	ND	Nitronate monooxygenase OS=Staphylococcus lugdunensis OX=28035 GN=EQ812
-0.166784	A0A4Q9WER9_STALU	ND	GNAT family N-acetyltransferase OS=Staphylococcus lugdunensis OX=28035 GN=EQ812
-0.172123	A0A4Q9WAG3_STALU	Protein synthesis	Arginine--tRNA ligase OS=Staphylococcus lugdunensis OX=28035 GN=argS PE=3 SV=1
-0.190964	A0A4Q9W872_STALU	Protein synthesis	Threonine--tRNA ligase OS=Staphylococcus lugdunensis OX=28035 GN=thrS PE=3 SV=1
-0.197728	A0A4Q9WAN6_STALU	Transcription	DeoR/GlpR transcriptional regulator OS=Staphylococcus lugdunensis OX=28035 GN=EQ812
-0.201096	A0A4Q9W9G1_STALU	Transcription	DNA-directed RNA polymerase subunit beta OS=Staphylococcus lugdunensis OX=28035 GN=rpoB PE=3 SV=1
-0.209389	A0A4Q9WCM3_STALU	Energy métabolism	Phosphoglycerate kinase OS=Staphylococcus lugdunensis OX=28035 GN=pgk PE=3 SV=1
-0.210284	A0A133Q7B9_STALU	Protein synthesis	tRNA uridine 5-carboxymethylaminomethyl modification enzyme MnmG OS=Staphylococcus lugdunensis OX=28035 GN=mnmG PE=3 SV=1
-0.217379	A0A292DEP5_STALU	ND	MoxR family ATPase OS=Staphylococcus lugdunensis OX=28035 GN=EQ812
-0.225157	A0A292DGP3_STALU	Protein synthesis	Cysteine--tRNA ligase OS=Staphylococcus lugdunensis OX=28035 GN=cysS PE=3 SV=1
-0.229766	A0A292DF77_STALU	ND	CBS domain-containing protein OS=Staphylococcus lugdunensis OX=28035 GN=EQ812
-0.231298	A0A292DF62_STALU	Cell envelope	UDP-N-acetylenolpyruvoylglucosamine reductase OS=Staphylococcus lugdunensis OX=28035 GN=murB PE=3 SV=1
-0.239356	A0A4Q9WCM7_STALU	Replication and repair	UvrABC system protein A OS=Staphylococcus lugdunensis OX=28035 GN=uvrA PE=3 SV=1
-0.245158	A0A133Q1G4_STALU	Replication and repair	Ribonucleoside-diphosphate reductase OS=Staphylococcus lugdunensis OX=28035 GN=nrdE PE=3 SV=1
-0.263339	A0A4Q9W610_STALU	ND	Serine hydroxymethyltransferase OS=Staphylococcus lugdunensis OX=28035 GN=glyA PE=3 SV=1
-0.273335	A0A292DFJ0_STALU	ND	Alcohol dehydrogenase AdhP OS=Staphylococcus lugdunensis OX=28035 GN=adhP PE=3 SV=1
-0.285163	A0A133Q4C3_STALU	Amino acids metabolism	3-deoxy-7-phosphoheptulonate synthase OS=Staphylococcus lugdunensis OX=28035 GN=aroF PE=4 SV=1
-0.292312	A0A4Q9W9K7_STALU	Protein fate	ATP-dependent Clp protease ATP-binding subunit OS=Staphylococcus lugdunensis OX=28035 GN=EQ812
-0.301949	A0A292DGV3_STALU	Energy métabolism	Quinol oxidase subunit 2 OS=Staphylococcus lugdunensis OX=28035 GN=qoxA PE=3 SV=1
-0.3028	A0A292DGM0_STALU	Protein synthesis	Ribosomal RNA small subunit methyltransferase H OS=Staphylococcus lugdunensis OX=28035 GN=rsmH PE=3 SV=1
-0.313251	A0A4Q9WCR6_STALU	Protein synthesis	Phenylalanine--tRNA ligase beta subunit OS=Staphylococcus lugdunensis OX=28035 GN=pheT PE=3 SV=1
-0.314421	A0A4V2KW12_STALU	ND	Nucleotide sugar dehydrogenase OS=Staphylococcus lugdunensis OX=28035 GN=EQ812
-0.325753	A0A133Q7F0_STALU	Replication and repair	Replicative DNA helicase OS=Staphylococcus lugdunensis OX=28035 GN=dnaB PE=3 SV=1
-0.327078	A0A292DGH9_STALU	ND	Bifunctional hydroxymethylpyrimidine kinase/phosphomethylpyrimidine kinase OS=Staphylococcus lugdunensis OX=28035 GN=thiD PE=4 SV=1
-0.328713	A0A133PZN5_STALU	Protein synthesis	tRNA(Ile)-lysidine synthase OS=Staphylococcus lugdunensis OX=28035 GN=tilS PE=3 SV=1
-0.333878	A0A4V2KVU5_STALU	Stress response	Dihydrolipoyl dehydrogenase OS=Staphylococcus lugdunensis OX=28035 GN=lpdA PE=3 SV=1
-0.33769	A0A4Q9W9W3_STALU	Protein fate	Aminopeptidase P family protein OS=Staphylococcus lugdunensis OX=28035 GN=EQ812
-0.346169	A0A4Q9WAQ5_STALU	ND	Aldo/keto reductase OS=Staphylococcus lugdunensis OX=28035 GN=EQ812
-0.346614	A0A133Q762_STALU	ND	Helix-turn-helix domain-containing protein OS=Staphylococcus lugdunensis OX=28035 GN=EQ812
-0.356634	A0A133Q9T4_STALU	Energy métabolism	Phosphoglucosamine mutase OS=Staphylococcus lugdunensis OX=28035 GN=glmM PE=3 SV=1
-0.358971	A0A133QBM5_STALU	Cell envelope	UDP-N-acetylglucosamine 1-carboxyvinyltransferase OS=Staphylococcus lugdunensis OX=28035 GN=murA PE=3 SV=1
-0.36167	A0A133Q627_STALU	ND	UTP--glucose-1-phosphate uridylyltransferase OS=Staphylococcus lugdunensis OX=28035 GN=galU PE=3 SV=1
-0.365516	A0A133Q2H2_STALU	Cell cycle	Trigger factor OS=Staphylococcus lugdunensis OX=28035 GN=tig PE=3 SV=1
-0.375075	A0A4Q9WBD0_STALU	ND	SDR family oxidoreductase OS=Staphylococcus lugdunensis OX=28035 GN=EQ812
-0.380555	A0A133PZX6_STALU	Amino acids metabolism	Pyridoxal 5-phosphate synthase subunit PdxT OS=Staphylococcus lugdunensis OX=28035 GN=pdxT PE=3 SV=1
-0.392011	A0A292DH09_STALU	Nucleic acids métabolism	GMP synthase [glutamine-hydrolyzing] OS=Staphylococcus lugdunensis OX=28035 GN=guaA PE=3 SV=1
-0.393524	A0A4Q9WBW2_STALU	Protein synthesis	Phenylalanine--tRNA ligase alpha subunit OS=Staphylococcus lugdunensis OX=28035 GN=pheS PE=3 SV=1
-0.39953	A0A4Q9WBR7_STALU	ND	Coenzyme A biosynthesis bifunctional protein CoaBC OS=Staphylococcus lugdunensis OX=28035 GN=coaBC PE=3 SV=1
-0.414897	A0A133Q2A3_STALU	ND	HD domain-containing protein OS=Staphylococcus lugdunensis OX=28035 GN=EQ812
-0.418309	A0A4Q9W896_STALU	Iron metabolism and carriers	Glutamate-1-semialdehyde 2,1-aminomutase OS=Staphylococcus lugdunensis OX=28035 GN=hemL PE=3 SV=1
-0.421475	A0A133QA41_STALU	Replication and repair	DNA topoisomerase 1 OS=Staphylococcus lugdunensis OX=28035 GN=topA PE=3 SV=1
-0.423464	A0A133Q8F0_STALU	Amino acids metabolism	Glutamate dehydrogenase OS=Staphylococcus lugdunensis OX=28035 GN=EQ812
-0.455362	A0A4Q9W5T8_STALU	ND	Dihydropteroate synthase OS=Staphylococcus lugdunensis OX=28035 GN=folP PE=3 SV=1
-0.467264	A0A292DE87_STALU	Replication and repair	Holliday junction ATP-dependent DNA helicase RuvA OS=Staphylococcus lugdunensis OX=28035 GN=ruvA PE=3 SV=1
-0.479659	A0A133Q8J1_STALU	ND	Fe-S cluster assembly ATPase SufC OS=Staphylococcus lugdunensis OX=28035 GN=sufC PE=4 SV=1
-0.485037	A0A4Q9WCK5_STALU	ND	NAD(P)/FAD-dependent oxidoreductase OS=Staphylococcus lugdunensis OX=28035 GN=EQ812
-0.490128	A0A133Q7Z8_STALU	Protein synthesis	Tyrosine--tRNA ligase OS=Staphylococcus lugdunensis OX=28035 GN=tyrS PE=3 SV=1
-0.498915	A0A133Q630_STALU	ND	M42 family peptidase OS=Staphylococcus lugdunensis OX=28035 GN=EQ812
-0.501554	A0A292DEN3_STALU	Nucleic acids métabolism	Thymidylate synthase OS=Staphylococcus lugdunensis OX=28035 GN=thyA PE=3 SV=1
-0.5057	A0A4Q9WEW3_STALU	Amino acids metabolism	Sulfite reductase [NADPH] flavoprotein alpha-component OS=Staphylococcus lugdunensis OX=28035 GN=EQ812
-0.516571	A0A4Q9WGY3_STALU	ND	SDR family oxidoreductase OS=Staphylococcus lugdunensis OX=28035 GN=EQ812
-0.517415	A0A4Q9WD10_STALU	Replication and repair	ATP-dependent helicase/deoxyribonuclease subunit B OS=Staphylococcus lugdunensis OX=28035 GN=addB PE=3 SV=1
-0.525819	A0A133Q2A8_STALU	ND	Acetyl-CoA carboxylase biotin carboxylase subunit OS=Staphylococcus lugdunensis OX=28035 GN=EQ812
-0.532064	A0A4Q9WBC7_STALU	ND	Alpha-keto acid decarboxylase family protein OS=Staphylococcus lugdunensis OX=28035 GN=EQ812
-0.537877	A0A4Q9WF16_STALU	Replication and repair	ATP-dependent helicase/nuclease subunit A OS=Staphylococcus lugdunensis OX=28035 GN=addA PE=3 SV=1
-0.540546	A0A4V2KVS4_STALU	ND	Dihydrolipoamide acetyltransferase component of pyruvate dehydrogenase complex OS=Staphylococcus lugdunensis OX=28035 GN=EQ812
-0.557234	A0A133Q8N6_STALU	ND	Fe-S cluster assembly protein SufB OS=Staphylococcus lugdunensis OX=28035 GN=sufB PE=4 SV=1
-0.559938	A0A4Q9W5V3_STALU	Nucleic acids métabolism	Pyrimidine-nucleoside phosphorylase OS=Staphylococcus lugdunensis OX=28035 GN=EQ812
-0.565406	A0A292DGZ4_STALU	ND	Putative phosphoesterase EQ812
-0.574415	A0A133Q7T6_STALU	Nucleic acids métabolism	Inosine-5-monophosphate dehydrogenase OS=Staphylococcus lugdunensis OX=28035 GN=guaB PE=3 SV=1
-0.591905	A0A292DEI2_STALU	Amino acids metabolism	Probable glycine dehydrogenase (decarboxylating) subunit 2 OS=Staphylococcus lugdunensis OX=28035 GN=gcvPB PE=3 SV=1
-0.59425	A0A2Z2FXT7_STALU	ND	Alpha-ketoacid dehydrogenase subunit beta OS=Staphylococcus lugdunensis OX=28035 GN=EQ812
-0.594788	A0A4Q9WDA2_STALU	ND	SMP-30/gluconolactonase/LRE family protein OS=Staphylococcus lugdunensis OX=28035 GN=EQ812
-0.598945	A0A292DE46_STALU	ND	Probable glycine dehydrogenase (decarboxylating) subunit 1 OS=Staphylococcus lugdunensis OX=28035 GN=gcvPA PE=3 SV=1
-0.59995	A0A292DEL2_STALU	Amino acids metabolism	Pyrroline-5-carboxylate reductase OS=Staphylococcus lugdunensis OX=28035 GN=proC PE=3 SV=1
-0.600625	A0A4Q9WES1_STALU	ND	NAD-dependent epimerase/dehydratase family protein OS=Staphylococcus lugdunensis OX=28035 GN=EQ812
-0.621893	A0A292DKZ2_STALU	ND	GNAT family N-acetyltransferase OS=Staphylococcus lugdunensis OX=28035 GN=EQ812
-0.621901	A0A4Q9WA90_STALU	ND	BrxA/BrxB family bacilliredoxin OS=Staphylococcus lugdunensis OX=28035 GN=EQ812
-0.634868	A0A4V2KVL4_STALU	ND	Aldo/keto reductase OS=Staphylococcus lugdunensis OX=28035 GN=EQ812
-0.639264	A0A133Q7X2_STALU	ND	YflT domain-containing protein OS=Staphylococcus lugdunensis OX=28035 GN=EQ812
-0.681134	A0A4Q9W6F3_STALU	Amino acids metabolism	Aminomethyltransferase OS=Staphylococcus lugdunensis OX=28035 GN=gcvT PE=3 SV=1
-0.739323	A0A133Q6G4_STALU	Nucleic acids métabolism	Epoxyqueuosine reductase QueH OS=Staphylococcus lugdunensis OX=28035 GN=queH PE=3 SV=1
-0.741197	A0A292DE83_STALU	Nucleic acids métabolism	Pseudouridine synthase OS=Staphylococcus lugdunensis OX=28035 GN=EQ812
-0.768414	A0A4Q9WD71_STALU	Protein synthesis	Lugdunin non-ribosomal peptide synthetase LugC OS=Staphylococcus lugdunensis OX=28035 GN=EQ812
-0.770054	A0A4Q9WAS6_STALU	Nucleic acids métabolism	Nucleoside diphosphate kinase OS=Staphylococcus lugdunensis OX=28035 GN=ndk PE=3 SV=1
-0.792569	A0A4Q9WBK4_STALU	ND	SDR family oxidoreductase OS=Staphylococcus lugdunensis OX=28035 GN=EQ812
-0.820639	A0A4Q9WAB9_STALU	Amino acids metabolism	Threonine synthase OS=Staphylococcus lugdunensis OX=28035 GN=EQ812
-0.823973	A0A4Q9WA64_STALU	Energy métabolism	Fumarate hydratase class II OS=Staphylococcus lugdunensis OX=28035 GN=fumC PE=3 SV=1
-0.830572	A0A4Q9WFH5_STALU	Cell envelope	Autolysin OS=Staphylococcus lugdunensis OX=28035 GN=EQ812
-0.848836	A0A292DIQ6_STALU	Protein synthesis	Serine--tRNA ligase OS=Staphylococcus lugdunensis OX=28035 GN=serS PE=3 SV=1
-0.861343	A0A292DG65_STALU	ND	Fe-S cluster assembly protein SufD OS=Staphylococcus lugdunensis OX=28035 GN=sufD PE=4 SV=1
-0.87651	A0A292DFL4_STALU	Amino acids metabolism	Homoserine dehydrogenase OS=Staphylococcus lugdunensis OX=28035 GN=EQ812
-0.886405	A0A292DIN4_STALU	ND	Glucose 1-dehydrogenase OS=Staphylococcus lugdunensis OX=28035 GN=EQ812
-0.91602	A0A133Q1I4_STALU	ND	Bacillithiol system protein YtxJ OS=Staphylococcus lugdunensis OX=28035 GN=ytxJ PE=4 SV=1
-0.925523	A0A133Q1G9_STALU	Protein fate	Protein NrdI OS=Staphylococcus lugdunensis OX=28035 GN=nrdI PE=3 SV=1
-0.962219	A0A292DIN3_STALU	ND	NAD(P)-dependent alcohol dehydrogenase OS=Staphylococcus lugdunensis OX=28035 GN=EQ812
-0.964198	A0A4Q9W8W9_STALU	Iron metabolism and carriers	Nitric oxide synthase oxygenase OS=Staphylococcus lugdunensis OX=28035 GN=EQ812
-0.985914	A0A4Q9WDT5_STALU	ND	Serine hydrolase FLP OS=Staphylococcus lugdunensis OX=28035 GN=EQ812
-0.99214	A0A292DE09_STALU	Protein fate	U32 family peptidase OS=Staphylococcus lugdunensis OX=28035 GN=EQ812
-0.992465	A0A292DGK5_STALU	Protein synthesis	Threonine--tRNA ligase OS=Staphylococcus lugdunensis OX=28035 GN=thrS PE=3 SV=1
-0.998787	A0A133QCB3_STALU	Energy métabolism	Pyruvate formate-lyase-activating enzyme OS=Staphylococcus lugdunensis OX=28035 GN=pflA PE=3 SV=1
-1.00469	A0A292DGM3_STALU	ND	Glycine C-acetyltransferase OS=Staphylococcus lugdunensis OX=28035 GN=EQ812
-1.0222	A0A133PZX8_STALU	Amino acids metabolism	Pyridoxal 5-phosphate synthase subunit PdxS OS=Staphylococcus lugdunensis OX=28035 GN=pdxS PE=3 SV=1
-1.03339	A0A4Q9WEK3_STALU	Iron metabolism and carriers	Iron-sulfur cluster carrier protein OS=Staphylococcus lugdunensis OX=28035 GN=EQ812
-1.03471	A0A133Q152_STALU	Transcription	LysR family transcriptional regulator OS=Staphylococcus lugdunensis OX=28035 GN=EQ812
-1.23356	A0A133Q4S9_STALU	Protein transport and binding	Molybdate ABC transporter substrate-binding protein OS=Staphylococcus lugdunensis OX=28035 GN=modA PE=4 SV=1
-1.40054	A0A133Q3N4_STALU	ND	2-oxoacid:acceptor oxidoreductase subunit alpha OS=Staphylococcus lugdunensis OX=28035 GN=EQ812
-1.4459	A0A2Z2G255_STALU	Cell envelope	Lipoteichoic acid synthase OS=Staphylococcus lugdunensis OX=28035 GN=EQ812
-1.70035	A0A292DID4_STALU	Energy métabolism	L-serine ammonia-lyase, iron-sulfur-dependent, subunit beta OS=Staphylococcus lugdunensis OX=28035 GN=sdaAB PE=4 SV=1
-1.72012	A0A133Q3P7_STALU	ND	2-oxoacid:acceptor oxidoreductase, beta subunit, pyruvate/2-ketoisovalerate family OS=Staphylococcus lugdunensis OX=28035 GN=EQ812
-1.79242	A0A133Q2I6_STALU	Energy métabolism	Citrate synthase OS=Staphylococcus lugdunensis OX=28035 GN=EQ812
-1.84739	A0A4Q9WBV4_STALU	Energy métabolism	Succinate dehydrogenase flavoprotein subunit OS=Staphylococcus lugdunensis OX=28035 GN=sdhA PE=4 SV=1
-1.88847	A0A4Q9WAG9_STALU	Energy métabolism	2-oxoglutarate dehydrogenase E1 component OS=Staphylococcus lugdunensis OX=28035 GN=odhA PE=3 SV=1
-1.96944	A0A133Q5C0_STALU	Stress response	Sensor histidine kinase OS=Staphylococcus lugdunensis OX=28035 GN=EQ812
-2.03856	A0A4Q9WE60_STALU	Copper and nitrogen metabolism	Nitrate reductase subunit beta OS=Staphylococcus lugdunensis OX=28035 GN=narH PE=4 SV=1
-2.04741	A0A133PZQ2_STALU	ND	PSP1 protein OS=Staphylococcus lugdunensis OX=28035 GN=EQ812
-2.11048	A0A4Q9WED3_STALU	Amino acids metabolism	Sulfite reductase [NADPH] hemoprotein beta-component OS=Staphylococcus lugdunensis OX=28035 GN=cysI PE=3 SV=1
-2.19692	A0A133Q3J5_STALU	Energy métabolism	Aconitate hydratase OS=Staphylococcus lugdunensis OX=28035 GN=acnA PE=3 SV=1
-2.24746	A0A292DK78_STALU	Transcription	Response regulator transcription factor OS=Staphylococcus lugdunensis OX=28035 GN=EQ812
-2.27739	A0A4Q9WDM9_STALU	ND	DUF1413 domain-containing protein OS=Staphylococcus lugdunensis OX=28035 GN=EQ812
-2.59183	A0A4Q9W922_STALU	Transcription	23S rRNA (Uracil(1939)-C(5))-methyltransferase RlmD OS=Staphylococcus lugdunensis OX=28035 GN=rlmD PE=3 SV=1
-2.8139	A0A133Q8H0_STALU	Protein fate	Lipoyl synthase OS=Staphylococcus lugdunensis OX=28035 GN=lipA PE=3 SV=1
-2.97281	A0A133Q657_STALU	Energy métabolism	L-serine ammonia-lyase, iron-sulfur-dependent, subunit alpha OS=Staphylococcus lugdunensis OX=28035 GN=sdaAA PE=4 SV=1
-3.06728	A0A4Q9WAB8_STALU	Protein transport and binding	Amino acid permease OS=Staphylococcus lugdunensis OX=28035 GN=EQ812
-3.18328	A0A133Q9T7_STALU	Energy métabolism	Succinate dehydrogenase iron-sulfur subunit OS=Staphylococcus lugdunensis OX=28035 GN=sdhB PE=4 SV=1
-3.19915	A0A292DK98_STALU	ND	Uroporphyrinogen-III C-methyltransferase OS=Staphylococcus lugdunensis OX=28035 GN=cobA PE=3 SV=1
-3.58577	A0A4Q9WBQ6_STALU	Protein fate	Probable dual-specificity RNA methyltransferase RlmN OS=Staphylococcus lugdunensis OX=28035 GN=rlmN PE=3 SV=1
-3.64444	A0A133Q5B5_STALU	Copper and nitrogen metabolism	Nitrite reductase [NAD(P)H], small subunit OS=Staphylococcus lugdunensis OX=28035 GN=nirD PE=4 SV=1
-3.83169	A0A292DEV5_STALU	Stress response	Catalase OS=Staphylococcus lugdunensis OX=28035 GN=EQ812
-4.47372	A0A133Q3Q4_STALU	Protein synthesis	tRNA-2-methylthio-N(6)-dimethylallyladenosine synthase OS=Staphylococcus lugdunensis OX=28035 GN=miaB PE=3 SV=1
-4.65826	A0A4V2KVZ7_STALU	Copper and nitrogen metabolism	Nitrate reductase subunit alpha OS=Staphylococcus lugdunensis OX=28035 GN=EQ812
-4.80513	A0A292DE07_STALU	ND	tRNA (N(6)-L-threonylcarbamoyladenosine(37)-C(2))-methylthiotransferase MtaB OS=Staphylococcus lugdunensis OX=28035 GN=mtaB PE=4 SV=1
-5.04054	A0A4Q9WDF5_STALU	ND	Formate dehydrogenase subunit alpha OS=Staphylococcus lugdunensis OX=28035 GN=EQ812
-6.04638	A0A4Q9WF62_STALU	Copper and nitrogen metabolism	NAD(P)/FAD-dependent oxidoreductase OS=Staphylococcus lugdunensis OX=28035 GN=EQ812
	Corresponding genes selected	Major functions mentioned into the manuscript	Enzymes mentioned into the manuscript
	for transcriptomic analysis
